# Supplementary material for: A Novel Bioanalytical Method for Determination of Inotodiol Isolated from Inonotus Obliquus and Its Application to Pharmacokinetic Study
Source: Plants (Basel). 2021 Aug 9;10(8):1631. doi: 10.3390/plants10081631 (PMC8401913; doi:10.3390/plants10081631)
Supplement: Supplementary file 1 [file plants-10-01631-s001.zip]

Archive with 1 entries (1 files):
- plants-1292953-supplementary.pdf
